# Supplementary material for: Molecular Taxonomy and Diversification of Atlantic Skates (Chondrichthyes, Rajiformes): Adding More Pieces to the Puzzle of Their Evolutionary History
Source: Life (Basel). 2021 Jun 22;11(7):596. doi: 10.3390/life11070596 (PMC8303890; doi:10.3390/life11070596)
Supplement: Supplementary file 1 [file life-11-00596-s001.zip]

Archive with 1 entries (1 files):
- life-1252447-supplementary.pdf
